# Supplementary material for: Serotonergic receptor binding in the brainstem in the Sudden Infant Death Syndrome in a high-risk population
Source: PLoS One. 2025 Sep 10;20(9):e0330940. doi: 10.1371/journal.pone.0330940 (PMC12422518; doi:10.1371/journal.pone.0330940)
Supplement: S2 File — 3H-8-OH-DPAT binding data is provided for all medullary nuclei measured. Binding is listed in fmol/mg. Cases are identified with the DASH ID consistent with the DASH database (see Datasharing statement). Data has not been included for 3 cases from the American Indian tribes in the Nothern Plains. Please see the Datasharing Statement for information. (XLSX) [file pone.0330940.s002.xlsx]

## Sheet: 5-HT1A binding data
							Rostral Medulla - 5-HT1A binding (fentamoles per milligram)								Mid Medulla (fentamoles per milligram)									Rostral Pons (fentamoles per milligram)
DASH ID	Infant Type	Gestational Age (weeks)	Postconceptional Age (weeks)	Postnatal Age (weeks)	Sex	Postmortem Interval (Hours)	Raphe Obscurus	Gigantocellularis	Paragigantocellularis lateralis	Intermediate reticular zone	Principal spinalis trigeminalis	Arcuate nucleus	Principal inferior olive	Dorsal accessory olive	Raphe Obscurus	Hypoglossal nucleus	Dorsal motor nucleus of the vagus	Nucleus of the solitary tract	Principal spinalis trigeminalis	Centralis	Arcuate nucleus	Principal inferior olive	Medial accessory olive	Dorsal Raphe	Median Raphe	Locus coeruleus	Nucleus pontis oralis	Basis pontis
NDAR_INVBM404XTW	PreKCOD	39.3	39.4	0.1	M	48																		48.4642	42.7823	22.1935	27.1982	5.02395
NDAR_INVTE276AEL	PreKCOD	32.571	32.7143	0.143286	M	60	31.245	11.3487	12.8514	11.7759	7.59061	0	0	8.16526	17.2277	5.54925	5.88925	7.20595	8.75675	11.2439	2.07595	0.889783	19.5018	59.8477	35.108		23.3712	2.60972
NDAR_INVKL256KVE	PreKCOD	37	37	0	F	42	66.7564	29.2716	34.1343	26.0744	19.0355	8.95728	8.05188	20.2433	39.4443	7.75558	5.36017	20.5829	17.251	19.0831	3.60088	4.66835	49.3082	58.815	57.0237	11.5658	33.7433	0.738394
NDAR_INVED033LMQ	PreKCOD	41.286	41.8571	0.571143	F	5	22.89	19.7417	18.2183	18.22	17.4267	5.75667	3.60667	4.87833	13.9453	4.61965	6.4033	12.9723	9.33705	11.4178	5.84045	2.27757	8.30092	24.664	9.91551	5.58162	7.32313	1.67913
NDAR_INVDW350DZ9	PreKCOD	24	24.1	0.1	M	9.5	54.5379	36.648	32.0232	38.4437	28.1276	2.3288	6.24692	36.0909	34.1354	19.6113	16.955	21.4412	23.4995	27.8137	7.25402	6.9592	43.3752		34.8886		15.4778	2.78513
NDAR_INVEH327PGU	PreKCOD	30.286	31.7143	1.42829	M	43	49.0491	26.7711	24.194	26.7918	27.9097	8.75579	9.82712	15.8573	37.1478	9.95413	15.6817	19.7191	15.1844	22.3027	5.27165	3.40425	21.3708		30.0695	16.3311	21.0902	2.3533
NDAR_INVJE479KR2	PreKCOD	31.714	33.2857	1.57171	M	8	26.2497	9.13414	9.62108	9.47107	6.32756	2.5768	2.13333		14.7163	9.36068	7.55652	8.2298	9.599	12.6936	7.09682	5.44556	17.2614	44.2415	31.8976	29.6819	32.0271	16.6743
NDAR_INVJZ082ZUK	PreKCOD	25.714	25.8571	0.143143	M	47	104.283	39.1231	42.0351	45.3208	39.8324	3.08014	2.48357	50.6323	46.2138	15.1858	15.0866	15.0339	41.2749	21.4199	3.41235	3.33028	16.6226	54.4358	47.1162	20.9673	23.346	9.92895
NDAR_INVYM727JCZ	PreKCOD	27	27.5714	0.571429	M	120	44.3129	31.4435	30.7923	30.4366	26.8592	7.43648	3.1335	24.284	26.7035	7.85232	9.76562	14.9428	16.2997	16.4805	5.18985	2.53985	32.5117	25.3886	21.1027	17.5325	17.045	12.8527
NDAR_INVXL002VC4	PreKCOD	27	27	0	F	72	57.8953	41.5095	45.0969	42.0763	34.0919	11.137	4.35418	29.5077	39.8358	14.5614	10.7326	10.0369	34.7246	22.8297	1.90318	2.4385	13.2646
NDAR_INVLH263EJK	PreKCOD	32.857	33	0.143	F	20	91.0949	49.6918	60.0999	45.4602	41.0042	7.11768	5.0429	41.9881	60.0405	12.3899	19.2125	28.7113	24.4406	35.4544	3.7356	5.56785	44.5225	38.8561	48.8691	20.2036	28.275	2.52507
NDAR_INVWL216UNR	PostKCOD	27.286	36.7143	9.42829	F	120	27.9316	21.047	18.3591	22.4984	13.9324	3.05397	1.35903	17.3019	16.4839	10.7923	11.032	15.9163	15.8577	21.5551	5.94243	4.62517	23.461
NDAR_INVYK252FD1	PostKCOD	27.571	40.4286	12.8576	M	7	70.7054	34.6226	23.7901	36.0781	24.1413	5.48463	2.91492	26.8368	41.331	8.75475	6.31092	9.23665	23.3679	18.3051	4.34828	0.60205	14.5772
NDAR_INVXD494PPG	PostKCOD	32.143	44.2857	12.1427	M	30.5	50.1133	23.8933	31.08	24.4633	16.4933	11.564	6.95	27.4183	20.9353	8.58578	13.9401	11.4688	35.9036	18.9263	5.24706	3.32415	15.3249	46.2653	52.4604	15.4046	24.2018	14.365
NDAR_INVZK653TWP	PostKCOD	35.857	38	2.143	M	24	51.2964	34.4934	35.2534	35.7809	36.0532		4.89685	36.6082	36.1193	4.77199	8.50683	6.75317	31.2809	22.5592		3.51432	18.4482
NDAR_INVHX284KY2	PostKCOD	36	45	9	M	29	69.7353	41.2832	34.122	39.0521	32.1749	8.25855	2.19463	26.768	68.365	7.70978	8.03132	8.38303	36.9249	23.0408	1.04773	1.4981	21.8251
NDAR_INVEF794FTQ	PostKCOD	38.857	40.4286	1.57157	F	98	36.814	19.2178	19.962	20.6713	15.1288	1.85305	0.914667	10.988	22.579	5.49953	5.63728	7.77528	12.964	11.9987	1.40637	1.7246	8.60002	22.7109	9.90713	5.49648	3.71912	2.58985
NDAR_INVFK350FCN	PostKCOD	39.571	62.2857	22.7147	M	48	20.9652	1.3786	0.303625	0.992225	5.70325	4.20027	1.49947	8.99365	9.96672	3.62977	4.89318	5.07498	13.7086	4.92645	0	0	4.76552	60.1959	16.7899	11.8882	3.27573	3.22348
NDAR_INVHF735DZ7	PostKCOD	39.857	51.5714	11.7144	F	23	20.5809	9.19738	12.9704	10.8956	9.2999	6.11318	5.82044	6.55543		10.3788	13.0817	16.9679	24.5395	18.453	7.3949	7.27807	15.4789
NDAR_INVRB029ZXZ	SIDS	30	34.1429	4.14286	F	31	82.149	45.5934	57.7938	47.837	41.1743	9.22422	7.33375	37.7211	53.9447	17.4584	15.885	32.4677	37.7196	39.348	6.34175	6.43472	55.2869
NDAR_INVMK886EG3	SIDS	30.714	35.1429	4.42886	M	29	77.845	34.8833	36.545	36.7167	44.9733	9.525	7.00667	25.9633	49.5385	10.6646	14.1997	28.4703	33.2713	33.4835	6.74703	6.68732	47.5988	74.4879	84.0384	15.9032	23.7642	9.044
NDAR_INVPY248EXC	SIDS	31.714	38	6.286	M	100	39.1667	37.6667	38.945	37.1117	27.235	9.31	7.83333	29.5883											12.6279	5.27973	7.14546	2.13139
NDAR_INVZD917ZVF	SIDS	35.857	49.2857	13.4287	M	24	63.9007	42.1829	34.5365	38.8048	36.4995	13.9402	2.63408	23.702	34.0681	14.7637	14.8985	13.0745	50.2341	29.6163	3.40247	5.01	20.3107
NDAR_INVCR075GMZ	SIDS	36.714	39.7143	3.00029	M	48	56.5055	23.0487	26.0898	22.3172	18.763	11.1835	8.19487	20.1198	23.0248	16.7822	16.5537	19.4926	45.5249	23.4963	8.56825	8.35137	21.1859
NDAR_INVUY828BB9	SIDS	36.714	44.8571	8.14314	M	47	54.9019	24.8574	21.8302	23.1418	16.2409	3.43138	0.457867	13.7519	41.5093	11.5588	9.4874	15.3327	14.3038	21.539	1.99327	0.852167	24.2401		64.7521		17.3167	16.7973
NDAR_INVGM932UGC	SIDS	36.857	56.2857	19.4287	F	29	28.683	19.2201	24.8731	19.0703	19.6497	5.37719	6.92639	17.6959	33.9921	11.6206	22.3106	11.6404	35.2864	18.1568	9.13483	6.74345	19.4387					6.60579
NDAR_INVWF439VTA	SIDS	37.714	52.2857	14.5717	M	32	5.69011	5.80025	4.9106	6.36795	2.17275	3.6339	1.65787	1.50733	12.454	8.7459	8.82925	13.4417	8.07838	10.3147	4.55107	3.45798	6.10387	15.824	3.8945	4.27288	2.63729	0.644144
NDAR_INVYD194LHB	SIDS	38	58.1429	20.1429	F	19	23.6766	15.5932	19.5116	17.7336	17.5971	1.74652	3.23823	20.6899	24.9049	3.18442	3.61462	8.86052	24.9735	15.1151	5.08275	2.87513	15.1185	25.5824	19.313	6.0714	9.55481	0
NDAR_INVVF726DGY	SIDS	38.857	54	15.143	F	84	53.4372	25.9732	23.0944	25.937	23.51	3.76338	2.60897	27.9406	34.0004	11.1528	11.2696	20.1301	28.0511	17.5563	1.56307	2.52552	14.1014	25.4884	18.1997	4.99442	5.32142	3.84736
NDAR_INVZF068GC7	SIDS	39.286	49.4286	10.1426	F	33	20.8383	21.585	20.883	22.751	28.79	5.976	6.115	20.3283	30.7372	12.2761	13.4575	22.0855	27.5458	22.7294		6.20613	17.6637	105.212	107.103	4.23155	16.0392	0
NDAR_INVDU704ZAE	SIDS	40.571	77.2857	36.7147	F	23	22.4517	7.76975	8.78505	7.44233	5.16415	1.54359	1.11994	5.75148	19.5813	2.06465	3.58358	1.70585	9.63264	4.21097	1.81923	0	10.1712	93.8757	50.6751	8.39651	6.7167	1.87318
NDAR_INVWU282FE8	SIDS	41	52.7143	11.71	F	47	27.1158	8.42273	7.35198	7.89898	9.1343	5.78353	3.71762	9.40264		6.97395		7.2892	18.8703	7.4029	0.574575	0.405375	0.4838
NDAR_INVJF232LJ1	SIDS	38	52.4286	14.42	F	49	2.91657	3.48168	4.713	3.71225	2.08885	1.68483	0	2.30738	2.53785	1.69153	2.72667	2.1434	8.74093	2.00347	0.3502	0	0

## Sheet: Note regarding cases
To comply with data sharing agreements, we did not include 3 cases from the tribal community. These cases included one PreKCOD control and two PostKCOD controls.
